# Supplementary material for: Chemically induced mutations in a MutaMouse reporter gene inform mechanisms underlying human cancer mutational signatures
Source: Commun Biol. 2020 Aug 14;3:438. doi: 10.1038/s42003-020-01174-y (PMC7429849; doi:10.1038/s42003-020-01174-y)
Supplement: Supplementary file 2 — Supplementary Data 1 [file 42003_2020_1174_MOESM2_ESM.xlsx]

## Sheet: Prop. Mut. Per Animal
	Sample	C → A	C → G	C → T	T → A	T → C	T → G	Insertion	Deletion	>1 Indel
BaP	43	0.438538	0.13289	0.13289	0.0232558	0.00996678	0.013289	0.0398671	0.186047	0.0232558
	44	0.39924	0.18251	0.129278	0.0228137	0	0.0114068	0.0380228	0.201521	0.0152091
	45	0.386179	0.150407	0.130081	0.0243902	0.00813008	0.00406504	0.0243902	0.231707	0.0406504
	46	0.370079	0.114173	0.125984	0.0314961	0.00787402	0.019685	0.0748031	0.23622	0.019685
	47	0.388186	0.130802	0.118143	0.0253165	0	0.00421941	0.101266	0.21097	0.021097
	48	0.382114	0.178862	0.150407	0.0162602	0.00406504	0.00813008	0.0650407	0.162602	0.0325203
Control	13	0.125	0.0416667	0.416667	0.166667	0.0416667	0.0416667	0	0.166667	0
	14	0.411765	0	0.529412	0.0588235	0	0	0	0	0
	15	0.106383	0.148936	0.404255	0.0425532	0.0212766	0.0851064	0	0.170213	0.0212766
	16	0.189189	0.027027	0.540541	0.0540541	0.0540541	0.027027	0	0.0810811	0.027027
	17	0.208333	0	0.583333	0	0.0416667	0.0416667	0	0.125	0
	18	0.315789	0	0.473684	0	0.105263	0	0	0.0526316	0.0526316
	19	0.375	0.03125	0.25	0.03125	0	0.0625	0.0625	0.15625	0.03125
	20	0.333333	0	0.388889	0.0555556	0.0277778	0.0555556	0	0.111111	0.0277778
	21	0	0	0.8	0	0	0	0	0.2	0
	22	0.25	0.09375	0.34375	0.09375	0.0625	0.03125	0	0.125	0
	23	0.105263	0.0789474	0.447368	0.0789474	0.0526316	0.0526316	0	0.105263	0.0789474
	24	0.5	0.12	0.16	0	0.04	0.02	0.02	0.12	0.02
	25	0.133333	0.133333	0.466667	0	0.0666667	0.0666667	0	0.133333	0
	26	0.235294	0.0588235	0.529412	0	0.0588235	0	0	0.117647	0
	28	0.3	0.0666667	0.333333	0.0333333	0.0666667	0	0	0.166667	0.0333333
	29	0.347826	0.0434783	0.391304	0.0869565	0.0434783	0	0	0.0434783	0.0434783
	ENU_Control	0.148936	0.0851064	0.489362	0.0638298	0.0425532	0.0638298	0	0.0851064	0.0212766
	PRC-TEM_Control	0.157895	0	0.578947	0.0526316	0.105263	0	0	0.0526316	0.0526316
ENU	D23	0.254545	0	0.4	0.218182	0.0727273	0.0181818	0	0.0181818	0.0181818
	D24	0.341463	0.0243902	0.243902	0.268293	0.0731707	0.0487805	0	0	0
	D25	0.217391	0.0108696	0.380435	0.23913	0.0652174	0.0652174	0	0.0217391	0
	D26	0.192982	0.0175439	0.385965	0.280702	0.0526316	0.0175439	0	0.0526316	0
	D27	0.225352	0.0140845	0.359155	0.253521	0.0492958	0.056338	0.028169	0.00704225	0.00704225
	D28	0.15625	0	0.375	0.25	0.15625	0.0625	0	0	0
PRC	LH1	0.0952381	0	0.428571	0.285714	0.0952381	0.047619	0	0.047619	0
	LH2	0.333333	0	0	0.444444	0.222222	0	0	0	0
	LH3	0.151515	0	0.333333	0.272727	0.0909091	0.0606061	0	0.0606061	0.030303
	SH2	0.173913	0.0434783	0.434783	0.173913	0.0869565	0	0.0434783	0.0434783	0
	SH3	0.205882	0	0.382353	0.147059	0.117647	0.0294118	0.0294118	0.0882353	0
TEM	81	0.192308	0.0576923	0.423077	0.0576923	0.0769231	0.0384615	0.0384615	0.0961538	0.0192308
	82	0.323529	0.0588235	0.235294	0.117647	0.0588235	0.0882353	0	0.0882353	0.0294118
	84	0.09375	0.03125	0.15625	0.0625	0	0.0625	0.25	0.25	0.09375
	85	0.166667	0.0833333	0.416667	0	0	0.166667	0	0.0833333	0.0833333
	86	0.25	0	0.375	0.125	0	0	0.125	0.0625	0.0625
	88	0	0	0.714286	0	0.142857	0	0	0	0.142857
		C → A	C → G	C → T	T → A	T → C	T → G	Insertion	Deletion	>1 Indel
Average	BaP	0.394056	0.148274	0.131131	0.0239221	0.00500599	0.0101326	0.0572316	0.204845	0.025403
	Control	0.235741	0.0516103	0.451496	0.045464	0.0461271	0.0304389	0.00458333	0.111782	0.0227572
	ENU	0.231331	0.011148	0.35741	0.251638	0.0782155	0.0447603	0.00469484	0.0165991	0.00420401
	PRC	0.191976	0.00869565	0.315808	0.264772	0.122595	0.0275274	0.014578	0.0479877	0.00606061
	TEM	0.171042	0.0385165	0.386762	0.0604732	0.046434	0.0593106	0.0689103	0.0967037	0.0718472
SE	BaP	0.0106199	0.0123564	0.00479309	0.00219003	0.00193494	0.00267303	0.0127402	0.0124779	0.00420905
	Control	0.0312172	0.0120434	0.0342721	0.010745	0.0073956	0.00706526	0.00368675	0.0126121	0.00565327
	ENU	0.0282884	0.00435211	0.025578	0.00980625	0.0176689	0.00965514	0.00514293	0.00887617	0.00331137
	PRC	0.0443684	0.00972203	0.0906024	0.0585746	0.0284743	0.0137317	0.010286	0.0160125	0.00677596
	TEM	0.0510637	0.0152427	0.0861862	0.0242968	0.0259606	0.0281725	0.0452162	0.0370254	0.0203083
