# Supplementary material for: Chemically induced mutations in a MutaMouse reporter gene inform mechanisms underlying human cancer mutational signatures
Source: Commun Biol. 2020 Aug 14;3:438. doi: 10.1038/s42003-020-01174-y (PMC7429849; doi:10.1038/s42003-020-01174-y)
Supplement: Supplementary file 3 — Supplementary Data 2 [file 42003_2020_1174_MOESM3_ESM.xlsx]

## Sheet: Trinucleotide Frequencies
lacZ GENE							MOUSE							HUMAN
# Output from 'compseq'							# Output from 'compseq'							# Output from 'compseq'
#							#							#
# The Expected frequencies are calculated on the (false) assumption that every							# The Expected frequencies are calculated on the (false) assumption that every							# The Expected frequencies are calculated on the (false) assumption that every
# word has equal frequency.							# word has equal frequency.							# word has equal frequency.
#							#							#
# The input sequences are:							# The input sequences are:							# The input sequences are:
#	lacz						#	chr1						#	1
							#	chr10						#	10
							#	chr11						#	11
Word size	3						#	chr12						#	12
Total count	3223						#	chr13						#	13
							#	chr14						#	14
#							#	chr15						#	15
# Word	Obs Count	Obs Frequency	Exp Frequency	Obs/Exp Frequency			#	chr16						#	16
#							#	chr17						#	17
AAA	55		0.0170648	0.015625	1.09215		#	chr18						#	18
AAC	59		0.0183059	0.015625	1.17158		# ... et al.							# ... et al.
AAG	31		0.0096184	0.015625	0.615576
AAT	45		0.0139621	0.015625	0.893577
ACA	39		0.0121005	0.015625	0.774434		Word size	3						Word size	3
ACC	57		0.0176854	0.015625	1.13186		Total count	2730871642						Total count	3099750330
ACG	62		0.0192367	0.015625	1.23115
ACT	31		0.0096184	0.015625	0.615576		#							#
AGA	22		0.0068259	0.015625	0.43686		# Word	Obs Count	Obs Frequency	Exp Frequency	Obs/Exp Frequency			# Word	Obs Count	Obs Frequency	Exp Frequency	Obs/Exp Frequency
AGC	60		0.0186162	0.015625	1.19144		#							#
AGG	28		0.0086876	0.015625	0.556004		AAA	88192272		0.0322946	0.015625	2.06685		AAA	112782352		0.0363843	0.015625	2.3286
AGT	34		0.0105492	0.015625	0.675147		AAC	40054831		0.0146674	0.015625	0.938715		AAC	43660664		0.0140852	0.015625	0.901454
ATA	26		0.008067	0.015625	0.516289		AAG	56327996		0.0206264	0.015625	1.32009		AAG	58597518		0.0189039	0.015625	1.20985
ATC	59		0.0183059	0.015625	1.17158		AAT	57219559		0.0209529	0.015625	1.34098		AAT	72845037		0.0235003	0.015625	1.50402
ATG	63		0.019547	0.015625	1.25101		ACA	60698963		0.022227	0.015625	1.42253		ACA	59474352		0.0191868	0.015625	1.22796
ATT	45		0.0139621	0.015625	0.893577		ACC	31372139		0.011488	0.015625	0.735229		ACC	33855505		0.010922	0.015625	0.699009
CAA	30		0.0093081	0.015625	0.595718		ACG	6010135		0.0022008	0.015625	0.140852		ACG	7603290		0.0024529	0.015625	0.156984
CAC	48		0.014893	0.015625	0.953149		ACT	43109787		0.0157861	0.015625	1.01031		ACT	47606175		0.0153581	0.015625	0.982916
CAG	76		0.0235805	0.015625	1.50915		AGA	65251239		0.0238939	0.015625	1.52921		AGA	65728034		0.0212043	0.015625	1.35708
CAT	42		0.0130313	0.015625	0.834006		AGC	37998341		0.0139144	0.015625	0.890519		AGC	41171965		0.0132823	0.015625	0.85007
CCA	51		0.0158238	0.015625	1.01272		AGG	48223671		0.0176587	0.015625	1.13016		AGG	51839066		0.0167236	0.015625	1.07031
CCC	44		0.0136519	0.015625	0.87372		AGT	43131677		0.0157941	0.015625	1.01082		AGT	47546266		0.0153387	0.015625	0.981679
CCG	86		0.0266832	0.015625	1.70773		ATA	52568470		0.0192497	0.015625	1.23198		ATA	60468945		0.0195077	0.015625	1.24849
CCT	35		0.0108594	0.015625	0.695005		ATC	36009035		0.0131859	0.015625	0.843898		ATC	39190811		0.0126432	0.015625	0.809166
CGA	69		0.0214086	0.015625	1.37015		ATG	49812950		0.0182407	0.015625	1.1674		ATG	53743168		0.0173379	0.015625	1.10963
CGC	104		0.0322681	0.015625	2.06516		ATT	57298785		0.0209819	0.015625	1.34284		ATT	73540041		0.0237245	0.015625	1.51837
CGG	72		0.0223394	0.015625	1.42972		CAA	49686322		0.0181943	0.015625	1.16444		CAA	55379414		0.0178658	0.015625	1.14341
CGT	53		0.0164443	0.015625	1.05244		CAC	42738936		0.0156503	0.015625	1.00162		CAC	44111819		0.0142308	0.015625	0.910769
CTA	20		0.0062054	0.015625	0.397145		CAG	55169928		0.0202023	0.015625	1.29295		CAG	59942055		0.0193377	0.015625	1.23761
CTC	20		0.0062054	0.015625	0.397145		CAT	49839864		0.0182505	0.015625	1.16803		CAT	54044803		0.0174352	0.015625	1.11585
CTG	96		0.0297859	0.015625	1.9063		CCA	48839369		0.0178842	0.015625	1.14459		CCA	53435982		0.0172388	0.015625	1.10328
CTT	28		0.0086876	0.015625	0.556004		CCC	35634290		0.0130487	0.015625	0.835116		CCC	38116600		0.0122967	0.015625	0.786987
GAA	74		0.02296	0.015625	1.46944		CCG	5843364		0.0021397	0.015625	0.136944		CCG	8044256		0.0025951	0.015625	0.166088
GAC	39		0.0121005	0.015625	0.774434		CCT	48247979		0.0176676	0.015625	1.13073		CCT	51993403		0.0167734	0.015625	1.0735
GAG	31		0.0096184	0.015625	0.615576		CGA	5346204		0.0019577	0.015625	0.125292		CGA	6541004		0.0021102	0.015625	0.135051
GAT	73		0.0226497	0.015625	1.44958		CGC	4703423		0.0017223	0.015625	0.110228		CGC	7038141		0.0022706	0.015625	0.145315
GCA	64		0.0198573	0.015625	1.27087		CGG	5840005		0.0021385	0.015625	0.136865		CGG	8249393		0.0026613	0.015625	0.170324
GCC	71		0.0220292	0.015625	1.40987		CGT	6018373		0.0022038	0.015625	0.141045		CGT	7658509		0.0024707	0.015625	0.158124
GCG	104		0.0322681	0.015625	2.06516		CTA	36094563		0.0132172	0.015625	0.845903		CTA	37761572		0.0121821	0.015625	0.779656
GCT	67		0.0207881	0.015625	1.33044		CTC	47027599		0.0172207	0.015625	1.10213		CTC	49590985		0.0159984	0.015625	1.0239
GGA	53		0.0164443	0.015625	1.05244		CTG	55197681		0.0202125	0.015625	1.2936		CTG	59182884		0.0190928	0.015625	1.22194
GGC	83		0.0257524	0.015625	1.64815		CTT	56419572		0.0206599	0.015625	1.32223		CTT	59498056		0.0191945	0.015625	1.22845
GGG	29		0.0089978	0.015625	0.575861		GAA	54084715		0.0198049	0.015625	1.26752		GAA	59231262		0.0191084	0.015625	1.22294
GGT	56		0.0173751	0.015625	1.11201		GAC	27862625		0.0102028	0.015625	0.652981		GAC	27807308		0.0089708	0.015625	0.574133
GTA	28		0.0086876	0.015625	0.556004		GAG	46993497		0.0172082	0.015625	1.10133		GAG	49686633		0.0160292	0.015625	1.02587
GTC	47		0.0145827	0.015625	0.933292		GAT	35997391		0.0131816	0.015625	0.843626		GAT	39682755		0.0128019	0.015625	0.819323
GTG	59		0.0183059	0.015625	1.17158		GCA	37024617		0.0135578	0.015625	0.867699		GCA	42595266		0.0137415	0.015625	0.879457
GTT	46		0.0142724	0.015625	0.913435		GCC	28041431		0.0102683	0.015625	0.657172		GCC	34566499		0.0111514	0.015625	0.713688
TAA	31		0.0096184	0.015625	0.615576		GCG	4700683		0.0017213	0.015625	0.110164		GCG	7095699		0.0022891	0.015625	0.146504
TAC	43		0.0133416	0.015625	0.853863		GCT	38025493		0.0139243	0.015625	0.891156		GCT	40767054		0.0131517	0.015625	0.84171
TAG	6		0.0018616	0.015625	0.119144		GGA	43490095		0.0159254	0.015625	1.01922		GGA	46195023		0.0149028	0.015625	0.953781
TAT	33		0.0102389	0.015625	0.65529		GGC	28034806		0.0102659	0.015625	0.657016		GGC	34544894		0.0111444	0.015625	0.713242
TCA	42		0.0130313	0.015625	0.834006		GGG	35638538		0.0130502	0.015625	0.835215		GGG	38228940		0.0123329	0.015625	0.789306
TCC	44		0.0136519	0.015625	0.87372		GGT	31395323		0.0114964	0.015625	0.735773		GGT	33861076		0.0109238	0.015625	0.699124
TCG	46		0.0142724	0.015625	0.913435		GTA	30557155		0.0111895	0.015625	0.71613		GTA	33349360		0.0107587	0.015625	0.688558
TCT	31		0.0096184	0.015625	0.615576		GTC	27877293		0.0102082	0.015625	0.653325		GTC	27534745		0.0088829	0.015625	0.568505
TGA	73		0.0226497	0.015625	1.44958		GTG	42812479		0.0156772	0.015625	1.00334		GTG	44710146		0.0144238	0.015625	0.923122
TGC	59		0.0183059	0.015625	1.17158		GTT	40153708		0.0147036	0.015625	0.941032		GTT	43316898		0.0139743	0.015625	0.894356
TGG	91		0.0282346	0.015625	1.80701		TAA	49831342		0.0182474	0.015625	1.16783		TAA	60492513		0.0195153	0.015625	1.24898
TGT	38		0.0117903	0.015625	0.754576		TAC	30534627		0.0111813	0.015625	0.715602		TAC	32959542		0.010633	0.015625	0.68051
TTA	39		0.0121005	0.015625	0.774434		TAG	36113507		0.0132242	0.015625	0.846347		TAG	38059017		0.0122781	0.015625	0.785798
TTC	37		0.01148	0.015625	0.734719		TAT	52632417		0.0192731	0.015625	1.23348		TAT	60370341		0.0194759	0.015625	1.24646
TTG	43		0.0133416	0.015625	0.853863		TCA	50872100		0.0186285	0.015625	1.19223		TCA	57972479		0.0187023	0.015625	1.19695
TTT	53		0.0164443	0.015625	1.05244		TCC	43517141		0.0159353	0.015625	1.01986		TCC	45051625		0.014534	0.015625	0.930173
							TCG	5353814		0.0019605	0.015625	0.125471		TCG	6743809		0.0021756	0.015625	0.139238
							TCT	65356150		0.0239323	0.015625	1.53167		TCT	65666864		0.0211846	0.015625	1.35581
							TGA	50850562		0.0186206	0.015625	1.19172		TGA	57943871		0.0186931	0.015625	1.19636
							TGC	37055645		0.0135692	0.015625	0.868426		TGC	42269537		0.0136364	0.015625	0.872732
							TGG	48856567		0.0178905	0.015625	1.14499		TGG	54512536		0.0175861	0.015625	1.12551
							TGT	60855268		0.0222842	0.015625	1.42619		TGT	59845313		0.0193065	0.015625	1.23562
							TTA	49891710		0.0182695	0.015625	1.16925		TTA	60301538		0.0194537	0.015625	1.24504
							TTC	54185401		0.0198418	0.015625	1.26988		TTC	59118398		0.019072	0.015625	1.22061
							TTG	49794944		0.0182341	0.015625	1.16698		TTG	56935054		0.0183676	0.015625	1.17553
							TTT	88463819		0.032394	0.015625	2.07322		TTT	114188560		0.036838	0.015625	2.35763
