# Supplementary material for: Chemically induced mutations in a MutaMouse reporter gene inform mechanisms underlying human cancer mutational signatures
Source: Commun Biol. 2020 Aug 14;3:438. doi: 10.1038/s42003-020-01174-y (PMC7429849; doi:10.1038/s42003-020-01174-y)
Supplement: Supplementary file 4 — Supplementary Data 3 [file 42003_2020_1174_MOESM4_ESM.xlsx]

## Sheet: Sheet1
Substitution	Trinucleotide	Somatic Mutation Type	SBS1_lacZ	SBS2_lacZ	SBS3_lacZ	SBS4_lacZ	SBS5_lacZ	SBS6_lacZ	SBS7a_lacZ	SBS7b_lacZ	SBS7c_lacZ	SBS7d_lacZ	SBS8_lacZ	SBS9_lacZ	SBS10a_lacZ	SBS10b_lacZ	SBS11_lacZ	SBS12_lacZ	SBS13_lacZ	SBS14_lacZ	SBS15_lacZ	SBS16_lacZ	SBS17a_lacZ	SBS17b_lacZ	SBS18_lacZ	SBS19_lacZ	SBS20_lacZ	SBS21_lacZ	SBS22_lacZ	SBS23_lacZ	SBS24_lacZ	SBS25_lacZ	SBS26_lacZ	SBS27_lacZ	SBS28_lacZ	SBS29_lacZ	SBS30_lacZ	SBS31_lacZ	SBS32_lacZ	SBS33_lacZ	SBS34_lacZ	SBS35_lacZ	SBS36_lacZ	SBS37_lacZ	SBS38_lacZ	SBS39_lacZ	SBS40_lacZ	SBS41_lacZ	SBS42_lacZ
C>A	ACA	A[C>A]A	6.36146e-05	3.89529e-07	0.012091	0.0156233	0.0049919	4.65815e-05	3.17849e-05	0.000994108	0.00430058	2.81988e-05	0.0255183	0.000364052	0.00164322	3.29358e-05	7.68841e-05	0.00344026	0.00137547	0.000567195	0.000105156	0.0120673	0.00192969	0.000646987	0.0179733	0.000664127	0.000246599	8.85808e-05	0.00428374	0.000334606	0.00809314	0.00439416	0.000528251	0.00319347	0.000744213	0.0165033	0.000798851	0.00512106	0.00862188	0.00171283	0.00308676	0.00496459	0.0122359	0.00253127	0.0051226	0.0044161	0.0170772	0.00122409	0.000555188
C>A	ACC	A[C>A]C	0.00042031	0.000255203	0.024626	0.0316532	0.0100825	0.000147458	0.000218027	0.000504999	0.00262899	0.00137095	0.0710155	0.00685116	0.00340987	0.00303869	0.000746337	0.00220822	0.00139903	0.0170332	0.000142145	0.00561563	0.00219722	0.000352447	0.0141576	0.000860632	0.00142176	0.00341872	0.000174586	0.000410518	0.0151277	0.00797719	0.000820299	0.0074596	0.00616614	0.0343269	0.000576575	0.0254973	0.0186624	0.00315333	0.0113265	0.0666924	0.0103722	0.00238573	0.010378	0.00692901	0.0208345	0.0018172	0.025314
C>A	ACG	A[C>A]G	0.000158032	0.000436781	0.0126499	0.0718183	0.00956987	7.08726e-05	0.000420026	0.000986826	0.00417418	0.0021699	0.0332434	0.00345612	0.00139957	0.000120393	0.000616203	0.00511089	0.00248104	0.00260084	6.38578e-05	0.00956618	0.000551792	0.000770132	0.0105457	0.00159968	0.000107996	0.00206271	0.00678047	4.90832e-07	0.0409192	0.0080031	0.00085779	0.00596811	0.00416683	0.0623453	0.000503865	0.0110808	0.0214428	0.00283533	0.000409852	0.00971824	0.0135248	0.00844689	0.00945549	0.0125318	0.0219887	0.000442945	0.000198783
C>A	ACT	A[C>A]T	9.12636e-05	6.52252e-05	0.00704243	0.0108454	0.00273055	1.95912e-05	0.000116832	0.000300816	0.00173301	0.00280717	0.027007	0.00197603	0.0126668	2.9292e-06	0.000139101	0.000922098	0.000261171	0.0415393	0.000122787	0.00793887	5.72099e-05	0.000481861	0.00741649	0.000296516	0.000490554	0.000347933	0.00121742	2.23241e-18	0.00485739	0.00219059	0.000371947	0.00165561	0.00374228	0.00923139	0.000245038	0.00334761	0.0056055	0.00103913	0.000774183	0.0120598	0.0086308	0.00117727	0.00351713	0.00277364	0.00890006	0.00076621	0.00378796
C>A	CCA	C[C>A]A	3.26047e-05	0.000203319	0.0190363	0.0434848	0.00449859	0.000290335	0.000314167	0.000707922	0.000141257	0.0147306	0.0337723	0.00455799	0.00347282	0.000137226	0.000473669	0.0060042	0.00153997	0.0120145	0.00677708	0.0114163	0.000400261	0.000419725	0.0375885	0.00100467	0.0218017	1.82304e-16	0.00189846	8.80698e-05	0.00821963	0.00956104	0.00124179	0.0045231	0.00280466	0.0205994	0.000496087	0.00835984	0.000697785	0.00216431	0.00179892	0.0244679	0.039434	0.00300331	0.221926	0.00554852	0.018333	0.00200961	0.00808059
C>A	CCC	C[C>A]C	0.000226245	0.00011267	0.0258894	0.0519425	0.00449631	0.000789136	0.000200429	0.00116416	0.00484331	0.00395648	0.0395229	0.00220513	0.000266813	0.00101304	0.000914039	0.00573456	0.00128783	0.0175624	0.000990281	0.0119889	0.00190362	7.69906e-05	0.0120415	0.000706068	0.0693586	0.00258236	0.00555848	0.000444418	0.0136598	0.00611013	0.00160845	0.00240621	0.000182142	0.0169622	0.00030313	0.0109616	0.00334862	0.00185178	4.09491e-05	0.0326618	0.0172659	0.000918267	0.0489631	0.00601984	0.0156707	0.000938536	0.027635
C>A	CCG	C[C>A]G	0.000109099	2.44174e-15	0.0237878	0.14788	0.0234662	0.00294844	1.72478e-15	0.00283806	0.0277266	0.000968417	0.03217	0.0145724	0.000567614	0.000247243	7.89868e-05	0.0145185	5.33521e-05	0.011394	0.000120228	0.0213954	3.37407e-15	3.86883e-15	0.0682785	0.00201207	0.0482583	0.0182133	0.00158041	0.000849324	0.0579988	0.00926261	0.00357123	0.00265821	3.43571e-15	0.0630082	0.0029449	0.00287932	0.000104638	0.00333127	0.00307945	0.0201664	0.056205	0.00780449	0.332762	0.0353222	0.0250774	0.00246862	0.0146698
C>A	CCT	C[C>A]T	1.64366e-17	0.000290254	0.00918973	0.0262237	0.00277149	0.00108014	0.000181165	0.000652601	0.0123395	8.38339e-05	0.0196025	0.00204943	0.0133255	0.00154748	8.10885e-05	0.000859467	1.72233e-16	0.135167	0.00328193	0.00192784	0.000131106	0.000198814	0.013005	1.84667e-05	0.103059	0.0110626	8.04869e-05	0.000238594	0.00390297	0.00574109	0.00443515	0.00195061	0.000197816	0.0139125	0.000135311	0.0153744	0.00105972	0.0014304	0.000403413	0.0476168	0.0301559	0.00116439	0.0755931	0.00233644	0.00913835	0.0015782	0.0103669
C>A	GCA	G[C>A]A	0.000259935	0.000132649	0.0094967	0.0268061	0.00972232	0.000107235	4.41324e-05	0.000729293	0.00214217	0.000268685	0.0320859	0.0115407	0.00208029	0.000303109	0.000199092	0.00345305	0.00164336	0.00241359	0.000584499	0.0148791	0.0038021	0.00243337	0.0871629	0.000975342	0.00985846	0.00276655	0.00364199	0.00030943	0.0316877	0.0137296	0.000687691	0.0151682	0.000339305	0.0580975	0.000958937	0.0161127	0.00399539	0.00556515	0.00408099	0.0127153	0.0753195	0.00299541	0.0110039	0.00595014	0.0197034	0.00410748	0.00845516
C>A	GCC	G[C>A]C	7.62415e-05	4.69122e-16	0.0198469	0.0403561	0.00996814	0.000313447	0.000205066	0.000287332	0.00206944	4.85368e-16	0.0474879	0.0136513	0.00103648	0.00144546	0.000668048	0.000994162	0.00106764	0.0355329	0.000868823	0.0100403	0.00373763	9.26628e-06	0.0189119	0.000445538	0.00705046	0.0124948	0.00386245	0.000679067	0.0891444	0.00899525	0.00126232	0.0238076	0.00303284	0.0738599	0.000686734	0.0361508	0.00438404	0.00166993	0.000929156	0.0884087	0.0292014	0.00126258	0.00787243	0.00821687	0.019348	0.00131383	0.0401777
C>A	GCG	G[C>A]G	0.000942039	0.000208658	0.0185798	0.126608	0.0217575	0.000874583	0.000450654	0.000695205	4.41815e-15	0.000283942	0.0354382	0.00249363	0.000176096	0.000344623	0.000163609	0.00760445	0.00277033	0.0125645	0.00100589	0.0229264	0.00220868	0.00219772	0.0589725	0.00239612	0.01398	0.0213125	0.00820471	0.00106586	0.327498	0.00652791	0.00174471	0.0223317	0.000838081	0.134242	2.20219e-15	0.0116623	0.00757887	0.00421005	0.00321594	0.00637145	0.052419	0.00724768	0.0122549	0.0382172	0.0345155	0.00285274	0.0113395
C>A	GCT	G[C>A]T	4.01292e-17	8.61815e-05	0.014569	0.0196711	0.00711051	0.00033788	2.65145e-16	0.000157191	0.000810063	0.000129453	0.0390119	0.013997	0.0208741	0.00126995	2.93001e-16	5.24587e-05	0.00011649	0.159925	0.00508121	0.0109635	0.000109812	0.00142418	0.0544929	0.000357801	0.00248618	0.0125853	0.00098431	3.1034e-05	0.0303142	0.0116805	0.00123903	0.0113835	0.000375898	0.0553675	0.00095881	0.00472227	0.00316867	0.00440328	2.14457e-05	0.0322694	0.0839682	0.00207187	0.00911751	0.00557186	0.0163916	0.00283529	0.0217116
C>A	TCA	T[C>A]A	5.21964e-06	0.000474138	0.00540115	0.0162793	0.00361242	4.31089e-05	0.00020441	0.001367	0.00247898	0.00879117	0.0190512	0.0122538	0.0779241	8.91709e-05	0.000104725	0.00292633	0.0659629	0.000194149	0.00211682	0.0089992	0.000195688	1.45783e-05	0.0284556	0.000797294	0.000752642	0.000910091	0.000617385	0.000943015	0.00732022	0.00340323	0.000627077	0.00479458	0.0149972	0.0130402	0.000341267	0.0011031	0.00415625	0.00724089	0.00299016	0.0032736	0.0756388	0.001416	0.0078261	0.00249371	0.0173953	0.00212154	0.00269677
C>A	TCC	T[C>A]C	0.000270552	0.000170047	0.014545	0.0258607	0.00568147	8.12945e-05	0.000449377	0.0022368	0.0188311	0.00806712	0.0216319	0.0023904	0.0111418	0.00102421	0.000735688	0.00326477	0.0330929	0.0183285	0.000963932	0.00659377	3.59605e-05	3.53431e-16	0.0226628	0.000880102	0.00199957	0.000198317	0.00184716	0.000396298	0.0171866	0.00674291	0.000567772	0.00572401	0.000639038	0.0159846	0.000160623	0.00749931	0.00534958	0.00419161	0.0011517	0.0193438	0.0558288	0.00151756	0.00685465	0.00441858	0.0189406	0.00148617	0.0384931
C>A	TCG	T[C>A]G	1.6655e-16	0.000595907	0.00852579	0.0419763	0.00995243	0.000228019	0.000169755	0.00133142	2.05613e-15	1.61183e-15	0.0114363	0.00301999	0.00905373	0.00107862	1.21606e-15	0.00399817	0.0951225	3.72962e-05	8.9106e-05	0.0116894	2.15272e-15	0.00105266	0.0461042	0.00155028	9.19963e-16	0.000400846	1.64596e-15	0.000380153	0.022642	0	0.000774192	0.00924508	0.00127376	0.0472628	0.000381321	0.00533251	0.00957175	0.00784858	1.46367e-15	0.000553847	0.0742452	0.00746579	0.00990774	0.0118178	0.0199684	0.00124916	0.00450057
C>A	TCT	T[C>A]T	3.03936e-07	0.000212739	0.0041723	0.0110076	0.00380338	5.89423e-05	0.000209357	0.00043309	0.00239095	9.59765e-05	0.0132888	0.0128225	0.361917	0.0106309	1.79319e-05	0.00128766	0.0193148	0.055052	0.000645566	0.00502241	0.000193283	0.00196882	0.0306522	0.000519527	0.000259269	9.01726e-17	0.000203201	6.92373e-05	0.00364949	0.00786063	0.000609868	0.00432889	0.000380643	0.00772638	0.00021247	0.00173516	0.00268322	0.0050751	1.46018e-05	0.00619293	0.0727074	0.00112567	0.00800953	0.00177982	0.0105067	0.00246414	0.00940647
C>G	ACA	A[C>G]A	0.000133548	1.49767e-16	0.0114516	0.00255082	0.00420151	5.16233e-05	3.07887e-05	3.65217e-06	0.000997236	0.000823629	0.00250554	0.00315772	1.67324e-16	5.51946e-05	8.95226e-05	0.000928565	0.00292477	1.12426e-16	1.25876e-05	0.00131231	0.000941542	0.000155362	0.000603762	0.00166816	0.00349381	9.53513e-06	0.0011832	2.30016e-18	0.000742612	0.00356415	0.000258377	0.000809095	0.000146185	0.00081994	0.000474873	0.00446616	0.000769397	0.000776555	0.00048298	0.00201282	0.000893411	0.0219804	0.00107655	0.0178531	0.00738799	0.00309214	0.000194316
C>G	ACC	A[C>G]C	0.000224903	0.000229338	0.0174621	0.00269955	0.00608795	8.1327e-05	2.63095e-05	0.000207039	0.00072926	0.00456985	0.00438275	0.0032832	4.68134e-05	6.22606e-05	0.000392097	0.00125458	0.00184533	7.51543e-06	7.69356e-05	0.00389221	0.00136189	0.000118575	0.00232077	0.00240332	0.0015445	0.00104155	0.000356858	4.19777e-05	0.00209505	0.00186894	0.00058726	0.00278555	0.000545935	0.00176328	0.000532135	0.00435522	0.00201514	0.00183827	0.00183893	0.0065682	0.00208191	0.0184277	0.00162349	0.0218046	0.0134958	0.00470685	0.000621791
C>G	ACG	A[C>G]G	0.000102676	0.000126942	0.00182881	0.00589279	0.00889739	3.02571e-16	0.000299681	0.00267929	2.45801e-15	0.00786372	0.00205792	0.0110336	2.08069e-15	4.99574e-16	0.000390283	0.000710792	0.00248104	0.00024623	4.25257e-05	0.00794368	0.00176202	2.95085e-15	0.00833242	0.0040057	0.00232339	1.55755e-15	0.00204744	1.42516e-17	0.00254363	0	0.000513922	0	2.6205e-15	0.00290945	0.000722961	0.0200255	0.00543282	0.0017327	1.74975e-15	0.00241907	0.00301893	0.0426329	0.0031651	0.0638325	0.0169433	0.00872905	0.000105343
C>G	ACT	A[C>G]T	8.12816e-05	6.08235e-05	0.0100441	0.00130513	0.00417225	2.76454e-05	4.50369e-05	0.00012075	0.00170648	0.00201701	0.00328106	0.0041529	1.66158e-16	3.98946e-17	0.000279771	0.00108838	0.00300196	0.000102591	3.5951e-05	0.00861293	1.81442e-05	0.000337091	0.00141398	0.00111129	0.00174859	3.46813e-05	4.38838e-05	2.23241e-18	0.000629253	0.00151182	0.000437444	0.000803459	7.85219e-05	0.000645679	0.000322163	0.00201497	0.000671893	0.000710986	0.00127772	0.00529292	0.000920941	0.0119636	0.000969694	0.016267	0.00877979	0.00476433	0.000204844
C>G	CCA	C[C>G]A	2.51851e-06	2.17982e-16	0.016329	0.00421916	0.00421402	6.55646e-06	1.53976e-16	0.000284411	0.000266962	0.00134099	0.00421101	0.000847975	4.99081e-05	7.87537e-06	0.000200045	0.00148443	0.00617087	6.30207e-05	1.35542e-05	0.0038969	0.00075032	0.000300467	0.000311375	0.00134717	4.45892e-05	1.61774e-05	0.00108928	0.000101484	0.000844616	0.00465131	0.000320576	0.00421978	1.98951e-05	0.00125041	0.000820352	0.00160165	0.00064714	0.0012024	0.00010978	0.00315873	0.000876311	0.000412255	0.000984397	0.0158215	0.00666333	0.0017563	0.00296753
C>G	CCC	C[C>G]C	9.70707e-06	0.000414976	0.0144285	0.00447735	0.00664195	7.17747e-06	0.000109401	0.000721029	0.00354236	0.000351414	0.00556173	0.0017687	2.94551e-16	7.07218e-17	0.000164082	0.00119381	0.000862103	7.00713e-05	3.33362e-06	0.00602765	0.000385647	8.72935e-05	0.00138846	0.00166621	3.0717e-06	0.000271148	0.000984967	0.000179883	0.0020431	0.0035942	0.000342994	0.00135956	0.000126163	0.00291438	0.000619541	0.00175763	0.000560826	0.000397503	0.000131662	0.00623544	0.001171	0.000353093	0.000887676	0.0250495	0.0099674	0.00122551	0.00557755
C>G	CCG	C[C>G]G	0.000412049	0.000533242	0.0142158	0.0205221	0.0168876	0.000150638	0.00059942	0.00550221	0.00380333	0.0150213	9.90571e-05	0.00464829	0.000245885	6.54987e-16	9.61579e-05	0.00214675	0.00601289	0.0001577	9.11696e-05	0.0179525	0.00352606	3.86883e-15	0.0203698	0.000410086	0.00122107	9.29061e-05	0.00277734	1.21519e-17	0.00342555	0.0059628	0.000411382	0.00360758	3.43571e-15	0.00553451	0.000868276	0.00747398	0.00338497	0.00285538	0.00196341	0.0079749	0.00331689	0.00335374	0.00624418	0.0756905	0.0165867	0.00388737	0.00366744
C>G	CCT	C[C>G]T	1.64366e-17	4.38483e-05	0.0133072	0.00259197	0.00406969	1.62021e-06	4.65573e-05	0.000389809	0.00387552	1.59069e-16	0.00326114	0.00202934	2.31848e-05	4.12414e-17	5.21129e-06	0.00121888	0.00496529	9.25376e-05	9.66282e-06	0.00744813	3.73222e-05	0.00021083	0.00135782	0.00172857	4.13053e-06	0.000100201	0.000234144	9.33806e-05	0.00107503	8.93059e-05	0.000388231	0.000168634	2.16331e-16	0.00179334	0.000464705	0.00188461	0.000196466	0.000374279	4.7889e-05	0.00935022	0.00104175	0.000382209	0.000521757	0.0155763	0.00864102	0.0029956	0.00336064
C>G	GCA	G[C>G]A	1.57771e-06	0.000100641	0.0169156	0.00448747	0.00446083	4.87205e-06	2.13053e-05	4.99556e-05	0.00037131	0.000313466	0.00342073	0.00203307	2.57887e-05	7.13198e-06	5.6349e-05	0.000983596	0.00259751	2.57604e-16	0.000253708	0.00181452	0.00187542	0.000146051	0.000507784	0.00156965	0.000610677	0.000501599	0.00228645	3.96658e-18	0.0013857	0.00424093	0.000547657	0.00199434	0.000398031	0.0013582	0.000523704	0.00225086	0.000776044	0.000972955	4.85072e-05	0.00435436	0.000985718	0.00193821	0.00110039	0.0207563	0.00702105	0.00271173	0.00263196
C>G	GCC	G[C>G]C	3.68838e-05	0.000549062	0.0157137	0.00666803	0.00661937	0.000235171	4.93347e-05	0.000604066	0.0013192	4.85368e-16	0.00433191	0.00578341	0.000195309	7.70911e-05	0.000188043	0.000689	0.00113393	6.86864e-05	0.000212146	0.00729987	0.00243822	0.000184992	0.00146485	0.00211303	0.0035689	0.00250956	0.00207635	0.000159411	0.00403239	0.00332282	0.00109742	0.00259196	6.60089e-16	0.00134142	0.000355879	0.0126276	0.00108995	0.0013387	0.000383177	0.0376882	0.00164258	0.00188283	0.00135386	0.0251826	0.0101861	0.00488824	0.00212882
C>G	GCG	G[C>G]G	0.000266403	3.34753e-15	0.0314428	0.0273075	0.0140401	5.43858e-16	0.000478223	0.00321377	0.00358229	0.00850264	0.00631162	0.00759756	3.73994e-15	8.97961e-16	3.81361e-05	0.00162296	0.00407104	2.5129e-15	2.51474e-05	0.00137052	0.000493827	5.30402e-15	0.00498458	0.00697798	0.00616189	0.00147548	0.00336154	1.6391e-17	0.0156046	0.00414691	0.000998138	0	4.71023e-15	4.01559e-05	0.00116061	0.00548321	0.000592829	0.00057365	3.1451e-15	0.00742708	0.00186668	0.00826465	0.00912407	0.0831836	0.0161072	0.00202285	0.00238558
C>G	GCT	G[C>G]T	4.01292e-17	0.000225553	0.0214165	0.00282076	0.00700625	8.81783e-05	4.99376e-05	0.000296203	0.00285642	0.00154294	0.00704826	0.0140133	6.65714e-05	5.12516e-05	0.000245487	0.000961425	0.00511419	0.000101921	0.000125913	0.00610552	0.00183876	5.94743e-16	0.00107586	0.000419401	0.00301536	0.000292713	0.000812815	4.05752e-18	0.00188349	0.00221373	0.00046255	0.00700523	5.28161e-16	0.00210082	0.000443811	0.00452046	0.000220935	0.00128509	4.27325e-05	0.0123159	0.00127778	0.00203975	0.000919776	0.03065	0.0105939	0.00517623	0.00332272
C>G	TCA	T[C>G]A	1.76897e-17	1.65466e-16	0.00854165	0.00146432	0.00358944	6.01829e-06	1.16881e-16	0.00011973	0.00190842	0.00288412	0.000939772	0.00193898	4.60084e-05	4.43855e-17	9.07612e-06	0.000814832	0.264686	1.10223e-05	2.63372e-05	0.00209148	0.00386226	0.000188107	0.000825136	0.00101106	5.67782e-05	0.000407671	0.00280343	9.3416e-05	0.000921168	0.00480572	0.000875769	0.00194357	0.000120607	3.08694e-05	6.22715e-05	0.000234854	2.01192e-18	0.00791022	4.32767e-07	0.0041184	0.00213505	0.00126732	0.00117613	0.0144702	0.00836312	0.0127549	0.000295587
C>G	TCC	T[C>G]C	2.17083e-05	9.87271e-05	0.0175752	0.00328084	0.00470874	1.84463e-05	3.59643e-05	0.00102944	0.00611347	0.000611271	0.00115485	0.00194342	2.49209e-16	5.98352e-17	0.000175687	0.00175708	0.0714762	0.000113139	1.01536e-05	0.00587486	0.00100384	9.79462e-05	0.00241182	0.00243002	1.67323e-05	0.000530245	0.00161361	0.000158758	0.00184781	0.0021617	0.000671413	0.00283918	0.000192277	0.00265632	0.000651745	0.00233454	0.000633428	0.00205889	0.000132163	0.00471453	0.00174284	0.00105943	0.0012994	0.0206313	0.0127172	0.0122695	0.001333
C>G	TCG	T[C>G]G	5.18322e-05	0.000287824	0.00314426	0.0070474	0.00739942	2.22319e-06	3.13355e-05	0.00161546	8.10411e-05	0.00633842	0.000470692	0.00274175	1.7405e-15	4.17895e-16	1.21606e-15	0.00169427	0.108487	9.64012e-05	6.76696e-05	0.00344405	0.00368484	0.00017157	0.0032636	0.00239885	0.000513853	0.00036798	0.00282482	1.0671e-17	0.00312224	0.00951097	0.000592288	8.16117e-05	0.000242903	0.00243648	0.000489346	0.00232285	0.00400968	0.000460603	1.46367e-15	0.000906508	0.00152531	0.00573266	0.00457921	0.0377699	0.0109606	0.0116468	0.00103055
C>G	TCT	T[C>G]T	8.06361e-05	0.000570526	0.0098344	0.000900864	0.00374349	1.00999e-05	9.59697e-05	0.00021931	0.00788437	4.28628e-05	0.000103728	0.00264435	2.94395e-05	5.65416e-06	7.01354e-05	0.00167122	0.200765	0.000117031	1.39539e-05	0.0154744	0.000189927	0.00114912	0.000798967	0.000606115	0.000321218	0.000279048	0.000199096	0.000134436	0.000651466	0.00524042	0.000962721	0.000939911	9.77235e-05	6.31646e-05	3.48258e-05	0.00163855	0.000192613	0.0079695	0.000981057	0.00858105	0.00265312	0.00117642	0.00113804	0.0137766	0.0103323	0.0186272	0.000131277
C>T	ACA	A[C>T]A	0.00179499	4.10349e-05	0.00825442	0.00322092	0.0135613	0.00702559	5.7877e-05	0.000601585	0.00118422	0.00232431	0.00394058	0.00528462	0.000780343	9.93502e-05	0.0135864	0.00419377	0.00542631	0.00627965	0.000562542	0.0013274	0.00113731	0.000607615	0.00321076	0.0146422	0.0196403	0.00122433	0.00125447	0.00905639	0.0026236	0.00932094	0.00160956	0.00839742	0.000737568	0.00132914	0.0470435	0.00950133	0.033405	0.00292447	0.00223109	0.00124255	0.00289388	0.00399876	0.0013807	0.00362347	0.0119298	0.00573177	0.0107209
C>T	ACC	A[C>T]C	0.00116507	0.00237959	0.0185068	0.00397328	0.0191183	0.00644425	0.0215591	0.0417364	0.0175571	0.00250894	0.00418962	0.00907904	0.00160668	0.00243931	0.198753	0.00414286	4.3077e-16	0.0131325	0.0019763	0.00722286	0.00409285	0.00019207	0.00416663	0.0189312	0.0132971	0.00567856	0.000402609	0.0832353	0.0063936	0.0149288	0.00394614	0.00852976	0.00823777	0.00288963	0.103009	0.01279	0.1221	0.00301193	0.00603754	0.0057598	0.00408902	0.00503471	0.00220918	0.00391513	0.0188132	0.00500475	0.0489077
C>T	ACG	A[C>T]G	0.325886	0.000273092	0.0185772	0.00360473	0.0319685	0.163552	1.31553e-15	0.00288089	0.0102638	0.0105023	0.0232416	0.0355347	0.0519706	0.000931637	0.0496367	0.00111682	0.00284756	0.166882	0.103198	0.030668	0.000457894	0.00379773	0.0529456	0.0100793	0.0658873	0.0519184	0.0120542	0.0434524	0.00142111	0.108732	0.0401055	0.0511444	0.0832185	0.0652678	0.0794705	0.0506644	0.175966	0.0490361	0.000930049	0.00405509	0.0426877	0.0504423	0.0257786	0.0281614	0.00201061	0.0247443	0.00261869
C>T	ACT	A[C>T]T	0.000683051	0.00124048	0.0069847	0.00156248	0.00908807	0.0023183	0.00349554	0.00457579	0.00661372	0.022804	0.0071827	0.00420473	0.00222786	0.00142506	0.057	0.00179885	0.000238656	0.00809663	0.000196901	0.0044937	0.000682261	0.000155337	0.00276212	0.01911	0.0051429	2.33636e-05	0.000436007	0.0139277	0.00202023	0.00252557	0.00167647	0.00272689	0.00476975	0.000474535	0.012913	0.0053839	0.0583587	0.00167902	0.00243584	0.000502493	0.00207814	0.00359546	0.000969694	0.00479764	0.0101629	0.00365822	0.0167297
C>T	CCA	C[C>T]A	0.000209005	0.00422278	0.0136216	0.00684333	0.011746	0.00216954	0.0345238	0.0664453	0.00351198	0.0361662	0.00224868	0.00687496	4.01886e-05	3.97719e-05	0.00311947	0.0073003	2.12296e-05	0.00201224	0.00175102	0.00787065	0.00111395	0.000707801	0.00594304	0.0905727	0.00614623	0.0011086	0.00125527	0.0362777	0.00174101	0.00923803	0.00148839	0.0155231	0.000403429	0.00289228	0.0710541	0.0321893	0.00951014	0.00367933	0.00438198	0.00417346	0.00477024	0.00336706	0.00246973	0.00500466	0.0172753	0.00583462	0.0130265
C>T	CCC	C[C>T]C	3.41264e-05	0.000200985	0.0206706	0.00749484	0.0139137	0.00285555	0.0461823	0.136695	0.00935746	0.00319468	0.0040949	0.0100609	2.94551e-16	2.6887e-05	0.116804	0.000340322	0.00179605	0.00123026	0.00217666	0.0037706	0.00282261	0.000110334	0.00415308	0.0846913	0.0091169	0.00512499	0.00400261	0.133325	0.00346388	0.0046412	0.00301451	0.0077042	0.000350917	0.000753877	0.0804701	0.154974	0.0193294	0.00148337	0.00057351	0.0823474	0.00570971	0.00236899	0.00333231	0.00256475	0.0184424	0.00188933	0.0405257
C>T	CCG	C[C>T]G	0.229436	0.0303302	0.021229	0.0199789	0.118688	0.218006	0.0518981	0.153728	0.129778	0.0300425	0.0140567	0.0692457	2.72797e-15	0.0109164	0.00789868	0.000507527	0.0245198	0.0957756	0.04504	0.00849668	0.0288772	0.00942052	0.0955899	0.133854	0.107169	0.0572154	0.00495041	0.0927723	0.0230183	0.0839424	0.03295	0.0749497	0.0394643	0.0651369	0.121559	0.0717642	0.070599	0.0527975	0.0976537	0.0244747	0.0421933	0.0341642	0.0228366	0.0465835	0.0233003	0.0955292	0.0149819
C>T	CCT	C[C>T]T	1.44465e-05	0.000999687	0.0137249	0.00608086	0.00986462	0.0015527	0.0275643	0.0551864	0.0188292	9.8881e-05	0.00861321	0.00743422	7.93366e-05	0.000110534	0.0351924	0.00264091	0.00112495	0.000707029	0.00178391	0.0149427	0.00166514	0.000148564	0.00238246	0.1385	0.00478487	0.000188238	0.00117072	0.0641735	0.000979167	0.00619674	0.00102493	0.00449899	0.00323521	0.000180406	0.0210484	0.079903	0.0169873	0.00152651	2.29685e-05	0.0271272	0.00286606	0.00398655	0.00168441	0.00270841	0.0134278	0.00460357	0.0161645
C>T	GCA	G[C>T]A	0.000730451	3.43164e-16	0.0218438	0.00346952	0.0184915	0.0235064	9.22867e-05	0.000835851	0.000320306	0.000583751	0.000365938	0.0104344	7.25521e-05	0.000150518	0.0237703	0.00781296	0.0124334	0.0198425	0.0188112	0.0112328	0.00350306	0.000148977	0.0077407	0.0730908	0.038521	0.0120487	0.00388696	0.0493068	0.0152325	0.0101701	0.0038128	0.0199434	0.00706886	0.00622259	0.05054	0.00836383	0.0200212	0.00675138	0.000338388	0.00939151	0.00413868	0.00374426	0.00217327	0.00694471	0.0198421	0.00798898	0.0368474
C>T	GCC	G[C>T]C	2.08708e-05	2.71375e-07	0.024399	0.00517207	0.0281453	0.038108	0.017386	0.0351481	2.65234e-05	0.000395728	0.000444066	0.0133448	0.0293786	0.00855937	0.189693	0.00433903	0.00218026	0.0129441	0.0450113	0.0124972	6.48246e-16	0.000523312	0.00893121	0.0650289	0.0663866	0.0346389	0.00417502	0.193302	0.0304345	0.00966259	0.0103298	0.0385914	0.000558994	0.0065108	0.0847992	0.0191683	0.0458992	0.00886717	4.40753e-16	0.0313481	0.00517108	0.00463683	0.00371057	0.00532028	0.0220036	0.0157005	0.227874
C>T	GCG	G[C>T]G	0.349854	3.34753e-15	0.00686025	0.00398856	0.114366	0.436066	5.8532e-05	0.00167841	0.000682625	0.00244939	0.0247033	0.0694134	0.249889	0.0509653	0.0209513	0.00126911	0.00300683	0.000217332	0.689685	0.0197234	0.0335469	0.020336	0.115449	0.0375198	0.182542	0.000547315	3.53679e-15	0.110169	0.126228	0.104169	0.0903464	0.128373	0.00456171	0.10681	0.0519795	0.0236366	0.0898749	0.0718909	0.236591	0.0317944	0.0618609	0.0618775	0.0400743	0.0462319	5.31945e-17	0.221736	0.0486745
C>T	GCT	G[C>T]T	6.91013e-06	8.48349e-05	0.016463	0.00353523	0.0193923	0.0204376	0.0191427	0.00576366	0.00169154	0.0736485	0.00668569	0.0174962	0.0253874	0.0144684	0.0918598	0.00509326	0.00240556	0.0133271	0.0215532	0.0127025	0.000154204	5.94743e-16	0.00585165	0.142858	0.0330492	0.0113833	0.00314408	0.107464	0.0113121	0.0109241	0.00755245	0.01166	0.000242668	0.00335085	0.0196879	0.00766864	0.0515515	0.00542473	0.00082129	0.00849713	0.00441746	0.00372616	0.00320969	0.00814495	0.0192754	0.0122281	0.10376
C>T	TCA	T[C>T]A	8.80517e-05	0.397712	0.00369924	0.00152976	0.0093298	0.00145311	0.124743	0.00311581	0.0170184	0.000159629	0.00322208	0.00307786	0.000303407	0.000545822	0.00569003	0.00464177	0.00578636	0.00198066	0.00326138	0.00529953	0.000547926	0.000126972	0.00439558	0.0253632	0.00355194	0.00224406	0.0012521	0.00677377	0.000589548	0.00544321	0.00219945	0.0127314	0.00507596	0.00184351	0.048052	0.00443613	0.0105935	0.00894463	0.0013025	0.00183868	0.00573997	0.00284616	0.00285189	0.00161799	0.0200715	0.0074991	0.00254871
C>T	TCC	T[C>T]C	3.98877e-06	0.0973267	0.0115148	0.0038543	0.0142501	0.00171404	0.233874	0.134081	0.018168	0.00587361	0.000217181	0.00712262	0.00308438	0.0130721	0.123922	0.0029927	0.00504273	0.000103334	0.00158609	0.00413374	0.000125792	0.000957274	0.00592559	0.0194713	0.00545284	6.78142e-05	0.00140129	0.026022	0.00404001	0.0042639	0.0022801	0.00729423	0.005839	1.404e-18	0.0885738	0.0196677	0.0222851	0.00260028	0.000272822	0.0105512	0.00496095	0.0023861	0.00430949	0.00296821	0.0208346	0.0055904	0.0233097
C>T	TCG	T[C>T]G	0.0821548	0.308782	0.00598014	0.00108214	0.0688016	0.0592851	0.365664	0.254746	0.000429749	0.0127059	0.000250996	0.022124	0.0217758	0.822612	1.61045e-06	0.000700669	0.00935502	0.0280248	0.024565	0.0236926	0.00171636	0.000690707	0.042837	0.0234989	0.0109401	0.00186044	0.000279516	0.0119632	0.00622136	0.0650993	0.0165539	0.029393	0.017181	0.039114	0.0678622	0.0469596	0.0396142	0.0220562	0.00197794	0.00447406	0.0196472	0.022864	0.0144453	0.0190812	0.0133543	0.0296902	0.00181218
C>T	TCT	T[C>T]T	1.15268e-17	0.145049	0.00341902	0.00192433	0.00628905	0.000551549	0.0365436	0.0313299	0.00148713	0.0251247	0.00219536	0.0025645	0.012316	0.0166759	0.0451141	0.0033534	0.000772593	0.000130885	0.000139539	0.0119995	0.00023355	0.000685641	0.000942178	0.0236799	1.43401e-05	2.9692e-05	1.13916e-16	0.00758725	0.000753908	0.00396227	0.000927871	0.00525115	0.00135993	0.000804597	0.0167739	0.00753577	0.0186489	0.00358429	0.000368695	0.00325432	0.00291179	0.00269424	0.00189578	0.00114941	0.00976554	0.00480298	0.00520284
T>A	ATA	A[T>A]A	3.76633e-05	4.22314e-05	0.00209255	0.00228674	0.00201301	7.05735e-06	0.000603467	0.000696598	0.00723947	4.06871e-05	0.00739866	0.00543297	2.4944e-05	0.00021596	0.000143988	0.00258017	1.10012e-16	0.000203554	0.000149004	0.0114237	0.000617369	4.36789e-05	0.000569803	0.00026951	0.000133483	0.00128003	0.0298644	2.17562e-18	0.000230345	0.00593712	0.00060308	0.0574734	0.000107057	0.000105986	0.000105634	0.00276655	0.000180756	0.000313457	0.0428072	0.00180276	0.000776835	0.000945428	0.000522202	0.00131417	0.00242215	0.00283776	0.00417387
T>A	ATC	A[T>A]C	0.000367588	0.00135375	0.00962203	0.00300033	0.00661837	0.000137389	0.000729717	0.000457433	0.006991	0.00173064	0.0282961	0.00422388	0.000334185	0.00014001	0.000533158	0.00473538	0.000113126	0.000432504	0.000215076	0.0134018	0.00213377	0.00070603	0.000703473	0.000306141	0.0047468	0.00731849	0.011471	5.11511e-18	0.0011485	0.0090589	0.00488993	0.00205453	0.0010417	0.00119899	0.000400423	0.00748054	0.000787325	0.00144142	0.0646086	0.00950022	0.00159405	0.00244221	0.00178244	0.00249562	0.00617281	0.00572708	0.00440615
T>A	ATG	A[T>A]G	0.000146322	3.06151e-05	0.0100175	0.00820664	0.00678207	4.34971e-17	0.000497814	0.00118983	0.00033585	0.00461673	0.0235847	0.003219	2.99116e-16	7.56999e-06	3.69964e-05	0.00424512	0.000797105	0.000320479	0.000107533	0.0118781	0.000333297	0.00012498	0.00162209	0.000889953	0.000215787	0.000250135	0.0772154	0.000253591	0.000794929	0.00495117	0.000676066	0.00134776	0.000257933	0.00115768	0.000506171	0.00482683	0.000492108	0.000685244	0.0392042	0.00133677	0.00219602	0.00285248	0.000772657	0.00468269	0.00750209	0.00314237	0.0042865
T>A	ATT	A[T>A]T	1.2261e-05	1.39756e-16	0.0033143	0.00145444	0.00240674	0.00016978	0.00164238	0.00330054	0.0421251	0.0267698	0.0134991	0.0115065	0.00466315	0.000481276	1.67077e-06	0.00200288	0.000427372	0.000874256	0.000991664	0.00774166	0.00127006	0.000628563	0.00255322	0.000319138	0.00951685	0.000842389	0.00166946	6.0204e-05	0.000373457	0.00617134	0.00173348	0.00145282	0.00150585	0.000477597	0.000202928	0.00208381	0.000304504	0.00260564	0.186902	0.00386672	0.00139099	0.00165643	0.00101579	0.00215555	0.00604649	0.0376785	0.00305932
T>A	CTA	C[T>A]A	2.49367e-06	0.000131815	0.00372791	0.00430596	0.00118942	5.89584e-06	6.78213e-05	0.00038596	0.00249549	0.000907658	0.00888001	0.00252413	1.35146e-16	1.03631e-05	7.82616e-05	0.000335654	0.000127577	6.34005e-05	3.13105e-05	0.00195542	0.00032678	8.04479e-05	0.00015278	4.05476e-05	4.6335e-05	2.82083e-06	0.0736894	0.000149533	0.000237048	0.0094285	0.000461366	0.16387	0.000107339	0.000411277	7.67103e-05	0.00893152	0.000101491	0.000331848	0.012133	0.0238867	0.000494141	0.00081262	0.000289948	0.00150601	0.000533138	0.00169624	0.00487079
T>A	CTC	C[T>A]C	1.73543e-05	0.000100785	0.00636371	0.00277788	0.00132784	3.71423e-05	7.61516e-05	0.000251383	0.00733799	3.49006e-05	0.0103917	0.00125593	1.02908e-16	1.17976e-05	6.86613e-05	0.0026214	0.000158964	0.000918816	1.67165e-05	0.00264396	0.0232202	0.001466	0.000656801	0.000129612	0.0015877	0.000238738	0.0241542	1.10166e-18	0.000255711	0.0043131	0.000539618	0.00105931	0.000788147	0.000226446	0.000212083	0.00696604	0.000154562	0.000336014	0.000159437	0.0114111	0.000435992	0.000457184	0.000497192	0.00149497	0.00283801	0.00113819	0.000506294
T>A	CTG	C[T>A]G	5.75451e-05	0.000247536	0.0189807	0.0297635	0.0051554	3.11791e-05	0.000131433	0.00093192	0.00211662	0.00207191	0.039506	0.00856966	4.13902e-16	9.93779e-17	0.000397305	0.00265468	0.000422503	0.000397113	2.25953e-05	0.00192161	0.0285944	0.00188735	0.00277118	0.000380308	0.000121212	0.000174458	0.296209	0.000130846	0.00276646	0.0690607	0.00170636	0.00667142	0.00189259	0.00127896	0.000644424	0.0248309	0.00134852	0.000652573	0.00183443	0.0809443	0.00257032	0.0025363	0.00176214	0.00634896	0.00518302	0.00447741	0.0176404
T>A	CTT	C[T>A]T	1.33973e-05	1.07483e-16	0.00529815	0.0031352	0.00128373	1.40799e-05	0.000126311	3.4294e-05	0.0311194	0.000576063	0.0173585	0.0020789	0.000202471	3.03903e-05	6.12239e-05	0.000819344	0.000283664	0.000501551	8.39411e-05	0.00353447	0.0483703	0.00594911	0.000566044	8.18137e-05	2.91624e-05	8.98908e-17	0.0308452	0.000107845	0.000765912	0.0116585	0.000278794	0.00238862	0.000701682	0.000371057	0.000194925	0.0119425	0.000183964	0.000442684	0.000121908	0.0267925	0.000682986	0.000947393	0.00067782	0.00224017	0.00403308	0.00375127	0.00260016
T>A	GTA	G[T>A]A	7.4648e-06	1.91759e-16	0.00525463	0.0043705	0.00195474	7.15705e-06	0.000243573	0.000287344	0.00197226	2.11805e-05	0.00948336	0.00221367	3.17994e-06	5.14386e-17	1.03835e-06	0.000804955	6.48328e-06	3.74136e-05	7.28825e-05	0.000907727	7.71063e-05	0.00013257	0.000714956	0.000126546	2.83605e-05	0.000845211	0.0490074	3.21189e-18	0.000446945	0.0205725	0.000606635	0.0863291	0.000140987	0.0011468	0.000186951	0.00130588	0.00435136	0.000571186	0.0154194	0.000516156	0.000547086	0.000943578	0.000457584	0.00239703	0.00205471	0.00173072	0.00735364
T>A	GTC	G[T>A]C	2.41099e-05	0.000229016	0.0113183	0.00346933	0.00315108	0.000139513	0.000276616	0.000284315	0.00526124	0.000203493	0.0203343	0.00360037	4.35551e-16	5.79407e-05	0.000514041	0.00358603	0.000255744	0.00359881	0.000170789	0.00119364	0.00825049	0.000961178	0.00177148	0.000105903	0.00265474	0.00478784	0.0189248	0.000146035	0.00136008	0.00675894	0.00181137	3.74952e-05	0.000291572	0.000536305	0.000210255	0.00406618	0.00827278	0.000518972	0.00399275	0.00813729	0.000797527	0.00129111	0.00116676	0.00345842	0.00540683	0.00345819	0.00229236
T>A	GTG	G[T>A]G	3.55442e-05	8.6227e-05	0.0135696	0.00975984	0.00344062	4.30101e-05	0.000276857	0.000563238	3.97781e-16	0.00189624	0.0181655	0.00103458	0.000110226	8.08463e-17	0.000126108	0.00384447	7.14807e-05	0.000122294	4.19194e-05	0.00842349	0.00130381	0.000516083	0.00128523	0.000511439	0.00170762	0.00084247	0.0537886	3.77401e-18	0.0011141	0.0341204	0.000740356	0.00193658	0.000136965	0.00192329	8.80604e-05	0.00623301	0.0101925	0.000916578	0.0083291	0.00126722	0.00114322	0.00139276	0.000974488	0.00506628	0.00537422	0.00166947	0.00748365
T>A	GTT	G[T>A]T	2.99991e-05	6.83027e-05	0.011579	0.00330953	0.00216923	4.40192e-05	0.00023509	3.86239e-05	0.0292713	0.00990193	0.0263321	0.0027048	0.00051764	3.16509e-05	0.00013986	0.00112782	0.000438157	0.000702847	0.000151534	0.00117986	0.00724646	0.0027228	0.00195552	0.000239662	0.00277418	0.000856142	0.010758	3.75095e-18	0.000471686	0.0145197	0.000817257	0	0.000498072	0.000452483	0.000137275	0.00068589	0.00385695	0.00156976	0.00767789	0.00260408	0.000880679	0.00174348	0.00119252	0.00250002	0.00565859	0.00424655	0.00251902
T>A	TTA	T[T>A]A	0.000475875	0.000279528	0.00373232	0.00324246	0.00258889	4.90773e-05	0.00016657	0.0013634	0.0135239	0.0114965	0.00656314	0.0167302	0.00150967	0.000546158	9.66045e-05	0.00281504	0.000220634	9.98951e-05	0.000119754	0.00914942	0.000109412	0.00124893	0.00371744	0.000254785	0.004715	0.000143012	0.0504746	3.07092e-18	0.000903469	0.00954327	0.000674381	0.0319198	0.000176011	0.000196764	0.000123436	0.00354721	0.000195239	0.00222709	0.170037	0.00238447	0.00117806	0.00154849	0.000963098	0.00249046	0.0042585	0.0461176	0.00401237
T>A	TTC	T[T>A]C	1.52817e-17	0.000123072	0.00582549	0.00152294	0.00164373	1.19254e-05	0.000176133	0.000912159	0.0290637	0.000819407	0.0107694	0.00115198	0.00025781	0.000114858	0.000101527	0.00468551	0.000167345	0.00083619	1.6692e-05	0.00336163	0.00507152	0.000245783	0.000909342	0.000237075	0.000120913	0.000428107	0.0160548	2.01559e-18	0.000693918	0.00144457	0.000727682	2.75544e-05	0.00113249	0.000481011	0.000102083	0.00192127	0.000904083	0.000114066	1.34299e-16	0.00284409	0.000472692	0.000691137	0.000354465	0.0013293	0.00595317	0.00791794	0.00103237
T>A	TTG	T[T>A]G	2.31545e-06	3.87529e-05	0.00449237	0.00406784	0.00229496	3.72393e-06	1.21844e-16	0.000835375	0.0125111	0.00450186	0.00859721	0.0125487	0.00059888	1.47149e-05	0.000121909	0.00242821	0.000163641	0.000208227	1.91163e-05	0.00449959	0.00196483	2.73308e-16	0.000719495	0.000224652	8.07547e-05	6.40075e-05	0.0600917	8.53834e-05	0.000509593	0.00521429	0.000193743	0	0.000350946	0.000277894	9.71184e-05	0.00202169	0.000783727	0.000418651	0.00567218	0.000893628	0.000487646	0.000944725	0.000370588	0.00237356	0.00350126	0.00620729	0.00293808
T>A	TTT	T[T>A]T	0.000114347	9.74506e-05	0.00534884	0.0014727	0.00257639	3.30486e-05	0.000267959	6.70423e-17	0.175834	0.0134875	0.0155228	0.00785048	0.00280948	0.000194697	0.000251225	0.00282833	3.31658e-05	0.000652385	3.7452e-05	0.00382226	0.00130648	0.000986693	0.00175387	0.000249104	0.00189209	3.05107e-05	0.0151857	2.07624e-18	0.00034465	0.0045554	0.000561069	0.000837339	0.00384322	0.000221795	0.000220206	0.00337398	0.000194574	0.00106033	0.0206372	0.00215297	0.000927932	0.000884492	0.000708172	0.00285861	0.00900128	0.0219687	0.00119246
T>C	ATA	A[T>C]A	5.13162e-05	2.71708e-05	0.00628908	0.00192989	0.0126018	0.000158826	0.000152422	0.000285353	0.000168143	0.00199545	0.00370692	0.0086842	0.000366534	0.00110946	0.000393635	0.0367312	0.000946497	0.00418398	0.000284131	0.119677	5.89863e-05	6.78907e-05	0.000462249	0.000888081	0.00279505	0.00617819	0.0116841	0.000232802	0.000933041	0.00602443	0.0336455	0.00202965	0.000341711	0.000335594	0.000177803	0.00718037	0.000237289	0.00451407	0.00192009	0.00075207	0.00167147	0.0308	0.000732133	0.00277189	0.00742529	0.00547771	0.00364037
T>C	ATC	A[T>C]C	0.000501106	3.315e-05	0.010356	0.000607715	0.0127974	0.000284339	0.000247232	0.000446659	0.00108953	0.00629761	0.00665555	0.0157272	0.00623583	0.000211885	0.00113402	0.0704192	0.000246378	0.00732467	0.000501248	0.0223363	0.0271804	0.000615639	0.00167455	0.000713127	0.00416145	0.0129531	0.0014711	0.000163757	0.00111277	0.00968049	0.0362577	0.00260334	0.000961065	0.00137284	0.000466651	0.00911961	0.000622226	0.00474152	0.00178983	0.00105974	0.00188388	0.0564944	0.00150681	0.00488726	0.0102046	0.00771158	0.00385676
T>C	ATG	A[T>C]G	1.36054e-05	1.58478e-05	0.0127816	0.00330913	0.0284073	0.000830756	0.000158588	0.00114407	0.00170313	0.011467	0.00722024	0.0166781	0.00287044	0.000171781	0.000301243	0.0959234	0.000578239	0.0112258	4.77922e-05	0.0861533	0.000626598	4.24209e-16	0.00129768	0.00215945	0.0132463	0.0039134	0.0098749	0.000336688	0.000699538	0.0157898	0.0849139	0.00623477	0.000687256	0.00128371	0.000219764	0.00779202	0.000753367	0.0722657	2.20949e-05	0.000924684	0.0033331	0.0192457	0.00155247	0.00650449	0.0167796	0.00833816	0.00732384
T>C	ATT	A[T>C]T	0.000384581	9.71397e-05	0.0093842	0.000538937	0.0148674	5.1343e-05	0.000272254	0.000855991	0.0022018	0.0332179	0.00804549	0.0176555	0.00235258	2.53303e-05	0.000584768	0.0453133	0.00067632	0.00282125	9.65677e-05	0.095715	0.00677655	0.000540187	0.00138082	0.000849082	3.82904e-05	0.0134782	0.000502167	9.75979e-05	0.000506242	0.00600567	0.021005	0.00148142	0.000527049	0.000280223	0.000225706	0.00424275	0.00022008	0.00473332	0.00138402	0.00106505	0.00231983	0.0287035	0.00130334	0.0047901	0.0109628	0.00958203	0.00120587
T>C	CTA	C[T>C]A	1.29323e-17	0.00016382	0.00414577	0.00154895	0.00446872	0.000146953	0.00017281	0.000527249	0.00544406	0.00575038	0.00111701	0.00721932	7.39365e-05	0.000192938	0.00013951	0.0279097	2.89338e-05	0.00129255	6.74794e-05	0.00651807	0.00835773	0.000556088	0.000108806	0.000190912	0.00376472	0.00524064	0.00388021	2.22033e-18	0.000407651	0.00323724	0.0254142	0.00242587	0.00101205	0.000248875	0.000455244	0.00353359	0.000185182	0.00671703	0.000304094	0.000603978	0.000588263	0.0258796	0.000630321	0.00223767	0.00533138	0.00482631	0.00136846
T>C	CTC	C[T>C]C	0.000110397	1.1772e-05	0.00518392	0.00053736	0.00266079	6.94312e-05	7.55681e-05	0.000220419	0.00196045	3.81631e-05	0.00249117	0.00613921	1.90126e-05	1.3801e-05	0.000230922	0.0232649	5.67065e-05	0.00166321	0.000147297	0.00147042	0.0991875	0.00422783	0.000528016	2.61797e-05	0.00118342	0.000978546	0.000587416	1.10166e-18	0.000306306	0.0029482	0.0116111	0.00215632	0.00152959	0.000295504	0.000376673	0.00327173	0.000220429	0.0101956	1.57488e-05	0.0006985	0.000561415	0.00859191	0.000571033	0.00183621	0.003676	0.0018732	0.000921338
T>C	CTG	C[T>C]G	6.3939e-05	3.70474e-16	0.0145231	0.00503691	0.0214037	0.00144237	0.000122045	0.000770444	0.00477947	0.00161436	0.00180353	0.0248536	0.00194887	1.13255e-05	0.000170646	0.0704149	4.15025e-16	0.00559966	0.000383017	0.0179288	0.201313	0.0103185	0.00139854	0.000644195	0.0257206	0.0200975	0.00357919	0.0003856	0.00232096	0.0147125	0.117799	0.00858187	0.00584683	0.00252563	0.00139424	0.00592224	0.00175977	0.0544946	0.00127156	0.00216964	0.00222201	0.0157726	0.00251452	0.00725462	0.0157288	0.00799332	0.00421476
T>C	CTT	C[T>C]T	2.1951e-06	8.96493e-05	0.0065914	0.000680179	0.00444829	9.98966e-05	0.000619641	0.0017545	0.027541	0.0198867	0.00268267	0.0154045	1.31391e-06	0.000105846	3.19347e-05	0.0250719	6.07464e-05	0.000748693	0.000139902	0.00838962	0.285003	0.0139754	0.000641183	0.000146739	0.00197275	0.00878662	0.00027418	1.35453e-05	0.000579221	0.00285411	0.0241014	0.00171559	0.000250017	0.000333576	0.00130587	0.00531634	0.000302445	0.00121343	0.000723258	0.00128313	0.000752679	0.0231789	0.0012264	0.00232685	0.00591055	0.00327664	0.00111288
T>C	GTA	G[T>C]A	9.65276e-05	1.91759e-16	0.00742793	0.00137467	0.00751005	0.000360659	6.13489e-05	0.000145311	2.53088e-16	0.000714955	0.00192631	0.00795252	0.00211356	0.00340607	0.000545471	0.0692885	0.000277717	0.00713257	0.00183989	0.00198927	0.000146812	8.10678e-05	0.000316368	0.000638756	0.00140782	0.161096	0.000657995	0.000111852	0.00105331	0.00994529	0.0646922	0.00375139	0.000596763	0.00036109	0.000531305	0.0031135	0.00452463	0.00860305	8.84585e-05	0.000406734	0.00145475	0.0251894	0.000871101	0.00361005	0.00465994	0.00450136	0.00356652
T>C	GTC	G[T>C]C	0.000355107	4.7901e-05	0.00853414	0.00113717	0.0085978	0.000316687	9.15054e-05	2.46555e-16	0.000980399	0.00421522	0.00394636	0.0166092	0.0122658	0.00251077	0.00117887	0.0602294	0.000358042	0.00862133	0.00336359	0.00233624	0.0361565	0.00415495	0.0020531	0.000505014	0.00234364	0.0973724	0.00230066	0.000436019	0.00211247	0.00467926	0.0390625	0.00312726	0.00145045	0.00244022	0.000641163	0.00918034	0.00771925	0.011383	0.00106583	0.00297099	0.00176947	0.0303595	0.00225018	0.00676947	0.00721962	0.00564788	0.00412375
T>C	GTG	G[T>C]G	0.000169052	0.000144613	0.0127507	0.00176571	0.012557	0.000540383	6.92141e-05	0.000454197	0.000415699	0.00360989	0.00327213	0.00828455	3.36719e-16	0.000502558	0.000594508	0.063564	0.000296569	0.0112103	0.0013338	0.00649595	0.00669726	0.00216284	0.0027952	0.00100288	0.00325489	0.132842	0.000833365	3.77401e-18	0.00119464	0.0119689	0.0866996	0.00151719	0.0013964	0.00157121	0.000447447	0.00554165	0.00748485	0.229422	0.000561225	0.000216106	0.00179789	0.0126767	0.00150603	0.00435989	0.00688534	0.00409779	0.0030917
T>C	GTT	G[T>C]T	8.29046e-06	1.35953e-05	0.00960206	0.000452662	0.00922935	0.000160812	0.000623065	0.00473298	0.0101945	0.359454	0.00589427	0.0104177	0.00642797	0.00337024	0.000202115	0.0570689	2.71706e-16	0.0091854	0.00105713	0.00293134	0.00791072	0.00253324	0.00178031	0.0019986	0.000598707	0.121523	0.000962677	0.000518513	0.00143666	0.0102069	0.0540918	0.0037224	0.00130821	0.000655467	0.00031983	0.00407709	0.00807706	0.00866041	2.27873e-16	0.000383328	0.00208375	0.0415114	0.00197673	0.00459049	0.00716886	0.00365466	0.00185245
T>C	TTA	T[T>C]A	1.80577e-05	1.47712e-16	0.00871449	0.000879991	0.00738511	0.000159988	0.00100597	0.00252481	0.0265208	0.0558993	0.00118707	0.0090086	0.000540226	0.00158136	5.86898e-05	0.0646333	1.6473e-05	0.00313171	0.000375742	0.00967012	0.00192161	0.0011125	0.000619573	0.000639542	0.00542225	0.0468546	0.00325484	3.07092e-18	0.000320161	0.00634759	0.0252445	0.00103981	0.00122646	0.000667041	0.000238118	0.0024301	0.00034205	0.00597511	0.00087519	0.000204066	0.0014223	0.0301481	0.000832843	0.00221126	0.0060921	0.0363906	0.00321934
T>C	TTC	T[T>C]C	0.00023231	2.78834e-05	0.00498773	0.000177735	0.00385521	0.000114024	0.000269859	0.00070448	0.0177611	0.00952644	0.00145802	0.00846862	0.00370244	1.39903e-05	0.000234718	0.033634	1.79608e-05	0.00139204	0.000629405	0.0026418	0.013613	0.0011172	0.00205851	0.000276005	0.0063118	0.0295097	1.51024e-16	7.26684e-05	0.000636622	0.00313909	0.0181343	0.00204172	0.00185729	0.000373843	0.000121145	0.00527707	0.000450196	0.00657065	0.00377488	0.000441102	0.00105661	0.0275843	0.000836507	0.00231998	0.00436373	0.0148392	0.00138411
T>C	TTG	T[T>C]G	3.4401e-05	9.05008e-05	0.00463966	0.000741933	0.00608475	0.00026888	0.000174298	0.00187222	0.0132289	0.018329	1.47952e-16	0.00699573	0.000313699	0.000139228	9.40092e-05	0.0350645	8.68692e-05	0.00251389	0.000169353	0.00628031	0.00252314	0.00148297	0.00131036	0.000650468	0.005506	0.0179351	0.00100153	0.000139383	0.000519836	0.00249979	0.0211166	0.000811854	0.00154154	0.000113985	0.000103763	0.00247919	0.000752556	0.202982	0.000803011	0.00028363	0.000771734	0.00738067	0.000884986	0.0021649	0.00419175	0.0136975	0.00187971
T>C	TTT	T[T>C]T	0.000220054	1.70182e-05	0.00571915	0.000166662	0.00544722	0.000134987	0.00027266	0.000896918	0.0555232	0.0212934	0.00187175	0.0177328	0.00172605	3.21506e-06	3.95101e-05	0.0321622	0.000284049	0.00104668	0.000106443	0.00447887	0.0138566	0.000753201	0.000832469	0.000544106	0.00544222	0.0162537	1.12e-16	2.07624e-18	0.000577564	0.00534082	0.0245842	0.000663797	0.0013841	0.00015193	0.000139789	0.00459743	0.000187185	0.00355522	0.00317633	0.000421839	0.000962299	0.0278502	0.000866803	0.00253268	0.00437205	0.01893	0.000799489
T>G	ATA	A[T>G]A	8.09761e-06	0.000104808	0.00150557	0.000254892	0.00105288	1.84698e-06	0.000147134	2.36116e-05	0.00694756	0.00169339	0.000622246	0.0192935	0.000944623	4.11748e-06	7.52741e-05	0.00100312	3.04266e-05	7.03972e-05	3.41833e-05	0.00553875	0.000520179	0.000983822	0.000164991	0.00079893	2.7428e-06	0.000145021	0.00108895	2.17562e-18	0.000467978	0.00153667	0.00115855	0.000458179	0.00614332	6.96871e-05	1.13491e-05	0.00129528	9.78565e-05	0.000353542	0.001172	0.00112442	0.000347029	0.00911813	0.000301775	0.000960263	0.00287085	0.00286439	0.00037659
T>G	ATC	A[T>G]C	3.41214e-05	0.000115023	0.0034698	0.000135142	0.00248308	5.1332e-05	0.000269015	0.000912908	0.00214636	0.0042625	0.000887407	0.01038	0.00213603	2.21441e-05	5.64591e-05	0.00116026	3.85183e-16	0.00345306	0.000106132	0.0076359	0.00149813	0.0109447	0.000687449	0.00226904	1.94811e-05	0.00056605	8.32913e-05	4.99551e-18	0.000714623	0	0.00351463	0.00134951	0.0377017	0.000489788	0.000112078	0.0030563	0.000380792	0.000381851	0.000672279	0.0012469	0.000694472	0.0155948	0.0009831	0.00257361	0.00980142	0.00218428	0.000445011
T>G	ATG	A[T>G]G	3.43986e-05	2.46121e-06	0.00654669	0.000939793	0.00590456	2.09648e-05	0.000234066	0.00112119	0.00096139	0.0132263	0.00493417	0.0062164	0.000429225	0.000169192	0.000168508	0.00109938	0.00011146	0.000641864	3.68399e-05	0.00622893	0.0011982	0.00188326	0.00124153	0.00165464	1.91573e-05	0.00018861	0.00375883	4.06891e-18	0.000818777	0.00566528	0.00247711	7.41817e-05	0.0130324	0.000196058	0.000325282	0.00385763	0.000877776	0.000467659	0.000223215	0.00450281	0.000812442	0.0192457	0.00148093	0.0051685	0.00872538	0.00280013	0.00054501
T>G	ATT	A[T>G]T	7.50402e-06	2.35642e-06	0.00215348	7.46221e-05	0.00187493	3.94789e-05	0.000136791	0.000291833	1.84453e-16	0.00931405	0.000399575	0.0145506	0.00645559	3.74889e-17	0.00014005	0.000909108	0.000225675	0.00524554	0.000377331	0.00560214	0.0108738	0.0686156	0.000599226	0.000790524	2.1636e-05	3.65913e-05	2.78021e-05	2.77836e-18	0.000977213	0	0.00334837	0.000146426	0.101867	0.000197374	0.000328826	0.000392216	2.32707e-18	0.000389561	0.000680181	0.00137985	0.000445843	0.0147703	0.00106807	0.00226121	0.0101717	0.00411973	0.000406868
T>G	CTA	C[T>G]A	2.05872e-06	8.29947e-05	0.00205176	0.000260152	0.000870224	4.38204e-06	3.2263e-05	0.000123714	0.00235885	0.000834369	0.00057019	0.0137009	9.39357e-05	3.31795e-05	9.44243e-17	0.000548973	2.52713e-05	1.98382e-05	1.85344e-05	0.00241229	0.000233414	0.00176195	3.12889e-05	0.000301573	0.000309866	1.98233e-06	0.00282668	2.2171e-18	0.000256802	0	0.000694003	0	0.0111939	0.000164722	7.0975e-05	0.000854131	1.81435e-05	0.000323841	0.000542659	0.00168478	0.00018746	0.00134574	0.000317747	0.00161576	0.00163854	0.00162595	0.000336316
T>G	CTC	C[T>G]C	9.36163e-06	6.4023e-05	0.00251688	0.000100413	0.00117944	5.28486e-05	5.01842e-05	0.000207824	0.00305567	2.13782e-05	0.000693969	0.0029733	1.02908e-16	0.000127993	7.19001e-17	0.000533642	1.31076e-06	0.00037687	1.07561e-05	0.000500962	0.000596272	0.0205501	0.000427135	0.000672181	0.000392024	1.88769e-05	0.000385766	3.64755e-05	0.000120335	0.000788916	0.00183842	0.000143629	0.0129023	9.13813e-07	5.86846e-05	0.000472106	0.000107005	0.000321449	8.65405e-17	0.00017912	0.000169022	0.000938016	0.00034705	0.0017155	0.00211175	0.000859886	0.000221651
T>G	CTG	C[T>G]G	2.27339e-05	0.000201019	0.0153859	0.00347089	0.0063079	0.000250517	2.61693e-16	0.00136147	0.002621	4.45461e-05	0.00672746	0.022917	9.92993e-05	0.000214424	2.89186e-16	0.00111647	4.15025e-16	0.000544934	7.49502e-05	0.00417904	4.47363e-06	0.0360623	0.00252946	0.00172044	0.00267061	2.80528e-05	0.0141581	6.46301e-05	0.00167197	0.0129557	0.00832226	0.000611042	0.0363959	0.000214452	8.61794e-05	0.00199179	0.00104247	0.00145773	0.000683598	0.00884546	0.00106536	0.00597616	0.00157405	0.00917798	0.00837372	0.0043626	0.00672467
T>G	CTT	C[T>G]T	8.81133e-06	9.78431e-05	0.00293275	0.000318834	0.00217936	0.000102256	9.02224e-06	1.1268e-06	0.00217261	7.81442e-05	0.000238368	0.0264545	0.000700032	0.000679236	5.02641e-05	0.000187903	3.0102e-05	0.000349632	0.00019906	0.00137482	0.00355251	0.420027	0.00103691	0.000825643	0.00146098	7.4909e-05	0.00060872	7.1034e-05	0.000751552	0.00272351	0.00338722	0.000633447	0.0688057	0.000143738	8.44037e-05	0.000365594	0.000187571	7.58886e-05	2.97946e-07	0.00109349	0.000372855	0.00189019	0.00197602	0.00133814	0.00569325	0.00437163	0.00119532
T>G	GTA	G[T>G]A	2.05006e-17	0.00017972	0.00328973	0.000283466	0.00134222	6.10454e-06	5.50318e-05	0.000176449	0.00282729	6.68483e-05	0.000970563	0.0069334	0.000195984	0.00011145	6.4526e-05	0.000401503	8.48632e-05	5.05116e-05	2.89533e-05	0.000871032	0.00059083	0.000382858	0.000388757	0.000425837	1.13238e-16	0.000206607	0.00145106	3.21189e-18	0.000304606	0.00315408	0.00106142	0	0.00140987	1.5012e-05	0.000106829	0.000208941	0.000569291	0.000409702	0.000296214	0.00126699	0.000115012	0.00968193	0.000258256	0.0016093	0.00193066	0.00133704	0.000698596
T>G	GTC	G[T>G]C	4.16783e-17	0.000232512	0.00354076	0.000243817	0.00185167	6.07697e-05	0.000149422	0.000356505	0.00384743	4.0517e-05	0.000988097	0.00993498	0.00162697	0.000443741	3.04312e-16	0.000422002	4.36733e-16	0.00276832	0.00016818	0.00176887	0.000495029	0.0173123	3.36127e-05	0.000956941	6.89611e-05	0.000782798	0.000437868	9.06461e-05	0.000885502	0	0.00190587	8.10534e-05	0.00476893	6.2331e-05	0.000407803	0.00121846	0.000744751	0.000913219	3.66277e-16	0.00742016	0.000395604	0.0114432	0.000978202	0.00569854	0.00353099	0.00143462	8.78322e-05
T>G	GTG	G[T>G]G	5.0282e-05	5.01414e-05	0.0127507	0.00181041	0.00443681	6.04346e-05	0.00031027	0.00206921	0.0108046	0.00533757	0.0046229	0.00521231	3.36719e-16	0.000630018	0.000137765	0.000759705	0.000647889	0.000795932	7.77863e-05	0.00102448	0.00156645	0.00316931	0.00409448	0.000536696	6.97477e-05	0.000241841	0.000645463	0.000126607	0.00140046	0.00776195	0.00286157	0.00584675	0.0059791	0.000404626	0.00123249	0.00275462	0.00234193	0.00600708	7.20664e-05	0.00457104	0.00149498	0.0126767	0.00173958	0.00586383	0.00542297	0.00140095	0.00039489
T>G	GTT	G[T>G]T	1.69763e-06	2.4254e-16	0.00548824	0.000151087	0.00158314	0.00013969	0.000641503	0.00126443	0.00973307	0.00773165	0.00120884	0.0204973	0.00268541	0.00151221	0.000131332	0.000203377	3.53708e-06	0.00184528	0.000250752	0.00291912	0.0109301	0.196455	0.00120948	0.000288781	0.00229676	0.0023665	2.26241e-05	3.75095e-18	0.000964976	0.00199107	0.00592854	0.00228307	0.0316675	0.000486314	0.000114995	0.00244278	0.000491511	0.00040225	0.000428032	0.00305024	0.000384511	0.0177461	0.00216468	0.00363083	0.00537419	0.00326007	0.000713076
T>G	TTA	T[T>G]A	1.57917e-17	1.10619e-05	0.00415658	0.000137658	0.00214168	1.13505e-05	5.98903e-05	0.000401866	0.0169487	0.000145255	1.26697e-16	0.0422761	0.0019907	0.00201686	4.41991e-05	0.0012236	0.000137151	4.9548e-05	2.53791e-05	0.00727491	2.04113e-16	1.28042e-05	0.000239568	0.000856162	8.72275e-17	0.000258758	0.00355713	7.35123e-05	2.69725e-05	0.00091055	0.00085342	0.000719404	0.0396024	0.000120273	5.16506e-05	0.00119123	8.61799e-06	0.000254214	1.3878e-16	0.00237892	0.000377364	0.0115662	0.000461813	0.00312331	0.00505286	0.0239743	0.00054285
T>G	TTC	T[T>G]C	3.77589e-06	4.51263e-05	0.0034842	6.1483e-05	0.00260455	3.00228e-05	5.25229e-05	0.000631181	0.0147868	7.66112e-05	0.000629597	0.00536761	1.59699e-16	0.000958593	3.38255e-05	0.000820873	1.60132e-16	0.000580016	3.12576e-05	0.00396629	0.00010321	0.00888679	0.000699494	0.00100819	8.44108e-17	0.000204091	0.000511577	2.01559e-18	0.000560228	0.000245281	0.000993344	0.000163805	0.032344	2.47484e-05	4.08334e-05	0.00121936	8.2659e-05	8.62069e-05	1.34299e-16	0.00104104	0.000344787	0.0119267	0.000344916	0.00183004	0.00658895	0.00858239	0.000125163
T>G	TTG	T[T>G]G	4.8211e-05	7.3793e-05	0.0053895	0.000989244	0.00332505	4.09001e-05	1.21844e-16	0.000663386	0.0078348	0.000100488	0.00205933	0.00819049	1.86664e-05	0.000575255	6.12576e-05	0.000767035	3.19449e-05	6.64927e-05	1.8988e-05	0.00455171	0.000987781	0.00585834	0.000582831	0.00124673	0.00128015	8.51267e-05	0.00457255	8.39988e-05	0.000778474	0.00482066	0.00197924	0.00165901	0.0153061	5.41352e-05	0.000415565	0.00330765	0.000364255	0.000608312	0.00110962	0.00312122	0.000504423	0.0222896	0.000875767	0.00316475	0.00604003	0.0129625	0.00161512
T>G	TTT	T[T>G]T	1.1333e-17	1.06007e-16	0.00432022	0.000148843	0.003975	7.83546e-05	2.78368e-05	0.000534527	0.013676	8.20118e-05	0.000407935	0.0295086	0.0100377	0.0116434	2.06869e-05	0.00119059	1.01102e-05	0.000216864	0.00047229	0.00843459	0.00302205	0.0918905	0.00127464	0.00156569	0.00042579	8.86567e-17	0.000300181	2.07624e-18	0.000623203	0.00247248	0.00404741	6.07396e-05	0.321836	0.000171522	0.00279263	0.00277366	0.000173776	0.00087711	0.000104083	0.00144062	0.000622058	0.0131993	0.00149849	0.00291205	0.0107158	0.0360943	0.000589454
[truncated: 21 more columns]
