# Supplementary material for: Chemically induced mutations in a MutaMouse reporter gene inform mechanisms underlying human cancer mutational signatures
Source: Commun Biol. 2020 Aug 14;3:438. doi: 10.1038/s42003-020-01174-y (PMC7429849; doi:10.1038/s42003-020-01174-y)
Supplement: Supplementary file 5 — Supplementary Data 4 [file 42003_2020_1174_MOESM5_ESM.xlsx]

## Sheet: Trinucleotide Counts
Mutagen	Total Number of Mutations	A[C>A]A	A[C>A]C	A[C>A]G	A[C>A]T	C[C>A]A	C[C>A]C	C[C>A]G	C[C>A]T	G[C>A]A	G[C>A]C	G[C>A]G	G[C>A]T	T[C>A]A	T[C>A]C	T[C>A]G	T[C>A]T	A[C>G]A	A[C>G]C	A[C>G]G	A[C>G]T	C[C>G]A	C[C>G]C	C[C>G]G	C[C>G]T	G[C>G]A	G[C>G]C	G[C>G]G	G[C>G]T	T[C>G]A	T[C>G]C	T[C>G]G	T[C>G]T	A[C>T]A	A[C>T]C	A[C>T]G	A[C>T]T	C[C>T]A	C[C>T]C	C[C>T]G	C[C>T]T	G[C>T]A	G[C>T]C	G[C>T]G	G[C>T]T	T[C>T]A	T[C>T]C	T[C>T]G	T[C>T]T
BaP	1165	11	39	69	11	23	28	75	8	18	37	95	5	39	58	115	15	3	13	53	0	9	8	50	4	4	9	64	1	5	2	12	1	12	12	6	2	40	15	26	2	17	15	21	2	11	15	13	2
CEDU	14	0	0	0	0	0	0	0	0	0	0	0	0	0	0	0	0	0	0	0	0	0	0	0	0	0	0	0	0	0	0	0	0	0	0	0	0	0	0	0	0	0	0	0	0	0	0	1	0
Control	946	3.00636	13.0275	24.0508	3.00636	4.00847	9.01907	13.0275	4.00847	2.00424	13.0275	20.0424	2.00424	29.0614	22.0466	42.089	16.0339	2.00424	6.01271	9.01907	6.01271	2.00424	2.00424	7.01483	1.00212	1.00212	1.00212	7.01483	0	4.00847	3.00636	2.00424	1.00212	25.053	12.0254	14.0297	2.00424	100.212	16.0339	110.233	4.00847	30.0636	27.0572	68.1441	2.00424	16.0339	6.01271	83.1758	3.00636
ENU	613	12.0393	5.01637	22.072	1.00327	4.01309	2.00655	3.00982	0	0	10.0327	9.02946	1.00327	28.0917	5.01637	30.0982	4.01309	0	0	0	1.00327	3.00982	1.00327	0	0	1.00327	0	4.01309	0	1.00327	0	0	0	21.0687	26.0851	1.00327	0	45.1473	5.01637	11.036	1.00327	18.0589	17.0556	13.0426	1.00327	21.0687	12.0393	19.0622	1.00327
NDBzA	76	0	2	4	1	2	1	1	0	0	3	5	0	0	3	3	0	0	0	1	0	1	0	1	1	0	1	0	0	0	0	0	0	3	0	1	0	6	2	4	0	1	2	6	0	0	1	4	0
NDMA	30	0	0	0	0	0	0	0	0	0	0	0	0	0	0	0	0	0	0	1	0	0	0	0	0	0	0	1	0	0	0	0	0	2	4	2	0	1	3	2	0	0	4	0	0	1	3	1	1
PRC	110	0	2	4	0	1	1	2	0	2	1	0	0	2	1	5	0	0	1	0	0	0	0	0	0	0	0	0	0	0	0	0	0	3	6	0	0	11	4	2	2	1	6	2	0	2	1	2	1
Sunlight	62	0	0	0	0	0	0	1	0	0	0	0	0	0	1	1	2	0	0	0	0	0	0	0	0	0	0	0	0	0	0	0	0	0	2	0	1	4	2	4	1	0	3	0	1	9	7	17	4
TEM	115	2	2	1	1	3	0	0	0	0	4	3	0	5	2	5	2	0	1	3	0	0	0	2	0	0	0	0	0	0	0	1	0	1	2	3	2	4	5	5	1	9	10	2	0	1	0	6	0
UVB	109	0	0	0	0	0	0	0	0	0	0	0	0	0	2	0	1	0	0	0	0	0	1	0	0	0	0	0	0	0	0	0	0	0	8	0	0	15	6	5	1	0	2	1	0	18	7	28	5
X-ray	35	0	0	1.02941	0	0	0	0	0	0	0	1.02941	0	2.05882	1.02941	0	0	0	0	0	0	0	0	0	0	0	0	1.02941	0	0	0	0	0	0	1.02941	0	0	1.02941	0	3.08824	0	1.02941	1.02941	0	1.02941	0	0	15.4412	0
[truncated: 48 more columns]
