# Supplementary material for: Chemically induced mutations in a MutaMouse reporter gene inform mechanisms underlying human cancer mutational signatures
Source: Commun Biol. 2020 Aug 14;3:438. doi: 10.1038/s42003-020-01174-y (PMC7429849; doi:10.1038/s42003-020-01174-y)
Supplement: Supplementary file 6 — Supplementary Data 5 [file 42003_2020_1174_MOESM6_ESM.xlsx]

## Sheet: Cosine Values
Cosine Similarities for Heatmap		X-ray	UVB	Sunlight	BaP	NDBzA	NDMA	ENU	PRC	CEDU	TEM	Control
	SBS1	0	0	0	0	0	0	0	0	0	0	0.540885
	SBS2	0.556141	0.828973	0.861067	0	0	0	0	0	0	0	0
	SBS3	0	0	0	0.602537	0.551673	0	0.536307	0.523098	0	0.587073	0
	SBS4	0	0	0	0.805467	0.505564	0	0	0	0	0	0
	SBS5	0	0	0	0	0.697301	0	0	0	0	0.558553	0.80881
	SBS6	0	0	0	0	0.508707	0	0	0	0	0	0.583291
	SBS7a	0.779463	0.856585	0.944034	0	0	0	0	0	0	0	0
	SBS7b	0.753863	0.777738	0.830649	0	0	0.573241	0	0	0	0	0.650083
	SBS8	0	0	0	0.575147	0.515446	0	0	0	0	0	0
	SBS9	0	0	0	0	0.55096	0	0	0	0	0.495628	0.629438
	SBS10b	0.943412	0.718715	0.776349	0	0	0	0	0	0	0	0
	SBS11	0	0	0	0	0	0.830335	0	0	0	0	0
	SBS18	0	0	0	0.592886	0.626902	0	0	0	0	0	0.655974
	SBS19	0	0	0	0	0	0	0	0	0	0.520438	0.589151
	SBS20	0	0	0	0	0.537577	0	0	0	0	0	0.578927
	SBS23	0	0	0	0	0	0.703589	0	0	0	0.619966	0.500342
	SBS24	0	0	0	0.59378	0.576897	0	0	0	0	0	0
	SBS25	0	0	0	0	0.542595	0	0	0	0	0	0.644281
	SBS26	0	0	0	0	0	0	0	0	0.671072	0	0
	SBS29	0	0	0	0.680306	0.701619	0	0	0	0	0	0.554912
	SBS30	0	0.624378	0.614672	0	0.530859	0.849769	0.533765	0.545462	0	0.630062	0.704099
	SBS31	0	0	0	0	0.51387	0.557914	0	0	0	0.560226	0.536586
	SBS32	0	0	0	0	0	0.626723	0	0	0	0	0
	SBS33	0	0	0	0	0	0	0	0	0.560708	0	0
	SBS36	0	0	0	0.655983	0.505364	0	0	0	0	0	0.503573
	SBS39	0	0	0	0.637978	0	0	0	0	0	0	0
	SBS40	0	0	0	0.739042	0.62651	0	0.626667	0.553724	0	0.665072	0.560196
	SBS41	0	0	0	0	0.517669	0	0	0	0	0	0.579917
	SBS42	0	0	0	0	0	0.582889	0	0	0	0.611402	0
	SBS44	0	0	0	0	0.499845	0	0	0	0	0	0.499835
	SBS46	0	0	0	0	0	0	0	0	0	0	0.51294
	SBS48	0	0	0	0.555336	0	0	0	0	0	0	0
	SBS51	0	0	0	0	0.512749	0	0	0	0	0	0.646551
	SBS52	0	0	0	0.621834	0	0	0	0	0	0	0
	SBS53	0	0	0	0.613473	0	0	0	0	0	0	0
	SBS54	0	0	0	0	0	0	0	0	0.553742	0	0.520252
	SBS57	0	0	0	0	0	0	0	0	0	0	0.526353
	SBS58	0	0	0	0	0.583224	0	0	0	0	0	0.609356
Only SBS signatures with a cosine value in one of the agents are shown
